# Supplementary material for: Size-Dependent Internalization of Microplastics and Nanoplastics Using In Vitro Model of the Human Intestine—Contribution of Each Cell in the Tri-Culture Models
Source: Nanomaterials (Basel). 2024 Sep 2;14(17):1435. doi: 10.3390/nano14171435 (PMC11397364; doi:10.3390/nano14171435)
Supplement: Supplementary file 1 [file nanomaterials-14-01435-s001.zip]

Archive with 1 entries (1 files):
- nanomaterials-3168617-supplementary.pptx
